# Supplementary material for: Sex-Specific miRNA Differences in Liquid Biopsies from Subjects with Solid Tumors and Healthy Controls
Source: Epigenomes. 2023 Jan 10;7(1):2. doi: 10.3390/epigenomes7010002 (PMC9844450; doi:10.3390/epigenomes7010002)
Supplement: Supplementary file 1 [file epigenomes-07-00002-s001.zip]

Archive with 3 entries (3 files):
- Supplementary File 1.xlsx
- Supplementary File 2.pdf
- Supplementary File 3.xlsx
