# Supplementary material for: Sex-Specific miRNA Differences in Liquid Biopsies from Subjects with Solid Tumors and Healthy Controls
Source: Epigenomes. 2023 Jan 10;7(1):2. doi: 10.3390/epigenomes7010002 (PMC9844450; doi:10.3390/epigenomes7010002)
Supplement: Supplementary file 1 [file epigenomes-07-00002-s001.zip › Supplementary File 1.xlsx]

## Sheet: Sheet S1. miRNAs
		Healthy subjects							All cancer patients							Colorectal cancer patients							Stomach cancer patients							Pancreas cancer patients
	Sex	N	Mean expression	Std. Deviation	Std. Error Mean	t-test	df	p-value	N	Mean expression	Std. Deviation	Std. Error Mean	t-test	df	p-value	N	Mean expression	Std. Deviation	Std. Error Mean	t-test	df	p-value	N	Mean expression	Std. Deviation	Std. Error Mean	t-test	df	p-value	N	Mean expression	Std. Deviation	Std. Error Mean	t-test	df	p-value
Zscore(hsa_let_7a_5p)	Female	8	-0.0676916	1.06275e-06	3.75739e-07	0.944	13	ns	48	-0.0676891	1.14792e-05	1.65687e-06	-0.921	126	ns	14	-0.06769	2.24385e-06	5.99693e-07	-0.81	26	ns	15	-0.06769	3.88252e-06	1.00246e-06	0.85	21	ns	6	-0.0676786	3.20314e-05	1.30768e-05	-0.997	5	ns
	Male	7	-0.067692	5.15607e-07	1.94881e-07				80	-0.0673798	0.00232248	0.000259661				14	-0.0676886	5.93352e-06	1.5858e-06				8	-0.0676913	1.28855e-06	4.55572e-07				6	-0.0642505	0.00842648	0.0034401
Zscore(hsa_miR_101_3p)	Female	8	-0.406782	0.300441	0.106222	-0.171	13	ns	48	0.0162701	1.26475	0.182551	-0.272	126	ns	14	-0.325269	0.291999	0.0780401	-1.494	26	ns	15	-0.218947	0.379766	0.0980552	0.56	21	ns	6	1.42233	3.34325	1.36488	1.202	10	ns
	Male	7	-0.383883	0.197534	0.0746607				80	0.0791398	1.2658	0.141521				14	0.720636	2.60291	0.695657				8	-0.313316	0.394799	0.139583				6	-0.227823	0.350874	0.143244
Zscore(hsa_miR_106a_5p)	Female	8	0.0742049	0.876802	0.309996	-0.131	13	ns	48	-0.110904	0.901932	0.130183	-1.006	126	ns	14	-0.142703	1.11005	0.296674	-0.757	26	ns	15	-0.4987	0.427896	0.110482	-0.167	21	ns	6	0.104672	0.574138	0.234391	0.333	10	ns
	Male	7	0.144388	1.19327	0.451015				80	0.0586907	0.935961	0.104644				14	0.140007	0.84753	0.226512				8	-0.461428	0.64531	0.228152				6	-0.0360385	0.861634	0.351761
Zscore(hsa_miR_1225_3p)	Female	8	1.96577	2.67324	0.945132	1.906	7.591	ns	48	-0.13672	0.551679	0.079628	-0.886	126	ns	14	0.0274337	0.560047	0.149679	0.025	26	ns	15	-0.0281816	0.757606	0.195613	0.197	21	ns	6	-0.380471	0.183708	0.0749983	0.432	10	ns
	Male	7	0.126338	0.5152	0.194727				80	0.0044591	1.01622	0.113617				14	0.0200073	0.977063	0.261131				8	-0.0854861	0.427682	0.151208				6	-0.415888	0.0808054	0.0329887
Zscore(hsa_miR_126_3p)	Female	8	-0.383445	1.02088	0.360934	-0.205	9.382	ns	48	-0.250568	0.831821	0.120063	-2.131	126	0.035	14	-0.425184	0.945399	0.252669	-1.673	26	ns	15	-0.454479	0.760228	0.19629	0.383	21	ns	6	0.0569176	0.826918	0.337588	-1.468	10	ns
	Male	7	-0.303015	0.404255	0.152794				80	0.101555	0.945921	0.105757				14	0.170895	0.940112	0.251255				8	-0.572445	0.575011	0.203297				6	0.850831	1.03535	0.422678
Zscore(hsa_miR_133a_3p)	Female	8	-0.174465	0.107433	0.0379833	2.43	8.01	ns	48	0.0933198	1.63051	0.235343	-0.117	126	ns	14	-0.222775	0.0602344	0.0160983	-2.242	13.109	0.043	15	-0.110637	0.196767	0.050805	2.623	12.153	0.019	6	-0.00309138	0.3516	0.14354	0.546	10	ns
	Male	7	-0.262717	0.0271644	0.0102672				80	0.121012	1.04672	0.117027				14	0.334901	0.928824	0.248239				8	-0.246705	0.0295259	0.010439				6	-0.102268	0.273024	0.111461
Zscore(hsa_miR_141_3p)	Female	8	-0.067597	5.5066e-09	1.9469e-09	-1	6	ns	48	0.240709	2.136	0.308306	1	47	ns	14	0.989451	3.95511	1.05705	1	13	ns	15	-0.067597	1.7858e-09	4.611e-10	-0.994	7.111	ns	6	-0.067597	4.327e-10	1.766e-10	-0.996	5.001	ns
	Male	7	-0.0668722	0.00191772	0.000724829				80	-0.067597	1.25148e-08	1.3992e-09				14	-0.067597	2.2708e-09	6.069e-10				8	-0.067597	1.46565e-08	5.1818e-09				6	-0.067597	3.98843e-08	1.62827e-08
Zscore(hsa_miR_142_5p)	Female	8	0.0888614	0.850187	0.300586	1.424	7.041	ns	48	-0.0574972	0.555909	0.0802386	-0.313	125	ns	14	-0.0133635	0.751763	0.200917	-0.558	26	ns	15	-0.0870409	0.441666	0.114038	-0.786	21	ns	6	-0.0983844	0.344834	0.140778	0.478	10	ns
	Male	7	-0.339684	0.042988	0.0162479				79	0.0010263	1.21942	0.137195				14	0.215727	1.33869	0.357781				8	0.241824	1.53203	0.541654				6	-0.181907	0.254209	0.10378
Zscore(hsa_miR_143_3p)	Female	8	-0.264155	0.307926	0.108868	0.578	13	ns	48	0.221322	1.22092	0.176224	0.357	126	ns	14	0.76289	1.90688	0.509636	1.807	13.506	ns	15	0.176861	0.786874	0.20317	0.371	21	ns	6	-0.436997	0.131705	0.0537682	-1.812	5.337	ns
	Male	7	-0.358128	0.321085	0.121359				80	0.143015	1.18974	0.133017				14	-0.167142	0.266196	0.0711439				8	0.0246075	1.17977	0.41711				6	0.102309	0.716879	0.292665
Zscore(hsa_miR_145_5p)	Female	8	0.4109	1.99999	0.707102	1.191	7.25	ns	48	0.208338	1.11496	0.16093	1.646	126	ns	14	0.632379	1.63769	0.437691	1.843	16.797	ns	15	0.235257	0.759635	0.196137	0.531	21	ns	6	-0.357114	0.401428	0.163882	0.31	10	ns
	Male	7	-0.438617	0.250355	0.0946252				80	-0.0843775	0.879334	0.0983126				14	-0.232255	0.632778	0.169117				8	0.053945	0.817047	0.28887				6	-0.456783	0.677209	0.276469
Zscore(hsa_miR_148a_3p)	Female	8	0.0684559	1.30097	0.459963	0.945	13	ns	48	-0.119348	0.437169	0.0630999	-1.078	126	ns	14	-0.186054	0.394585	0.105457	-1.178	26	ns	15	-0.246975	0.383546	0.0990311	-1.093	8.006	ns	6	0.297793	0.713148	0.291141	-0.896	10	ns
	Male	7	-0.402383	0.179386	0.0678014				80	0.108877	1.42533	0.159357				14	-0.0164636	0.366539	0.0979618				8	0.173943	1.05255	0.372132				6	2.04672	4.72765	1.93006
Zscore(hsa_miR_148b_3p)	Female	8	-0.619682	0.936071	0.330951	0.149	9.098	ns	48	0.0255678	1.14661	0.165499	0.305	126	ns	14	-0.39693	0.921543	0.246293	-1.247	26	ns	15	-0.233169	0.830995	0.214562	0.447	21	ns	6	0.828936	1.18409	0.483404	-0.051	10	ns
	Male	7	-0.672668	0.346011	0.13078				80	-0.0314524	0.946227	0.105791				14	0.0143386	0.820287	0.219231				8	-0.387467	0.698037	0.246793				6	0.862677	1.08855	0.444398
Zscore(hsa_miR_155_5p)	Female	8	-0.331924	0.349103	0.123426	-1.721	13	ns	48	-0.117304	0.564779	0.0815188	-1.032	126	ns	14	0.0701778	0.760052	0.203132	0.016	26	ns	15	-0.11936	0.595852	0.153848	2.047	18.261	ns	6	-0.284867	0.224952	0.0918362	-1.909	10	ns
	Male	7	-0.0167413	0.359222	0.135773				80	0.0904652	1.32233	0.14784				14	0.0650082	0.921969	0.246406				8	-0.461179	0.183355	0.0648257				6	0.04568	0.359652	0.146827
Zscore(hsa_miR_17_5p)	Female	8	-0.118337	0.153804	0.0543778	-2.494	13	0.027	48	-0.0913443	0.305919	0.0441556	-1.031	126	ns	14	-0.172201	0.122679	0.0327872	-1.179	26	ns	15	-0.176351	0.153782	0.0397062	0.281	21	ns	6	0.135357	0.757127	0.309096	0.73	10	ns
	Male	7	0.0620793	0.121433	0.0458974				80	0.152373	1.61867	0.180972				14	0.549115	2.28553	0.610832				8	-0.195232	0.15242	0.0538886				6	-0.106069	0.289413	0.118152
Zscore(hsa_miR_182_5p)	Female	8	-0.0908281	0.0323534	0.0114387	1.8	7.005	ns	48	-0.0863617	0.047874	0.00691001	-0.809	125	ns	14	-0.0901298	0.0567799	0.0151751	-0.574	26	ns	15	-0.101892	0.0198745	0.00513158	-0.505	21	ns	6	-0.0660222	0.0513689	0.0209713	-0.53	10	ns
	Male	7	-0.111426	0.000547742	0.000207027				79	0.0992619	1.58757	0.178615				14	-0.0799086	0.034859	0.00931646				8	-0.096741	0.028905	0.0102195				6	-0.0343947	0.136805	0.0558502
Zscore(hsa_miR_186_5p)	Female	8	-0.327163	0.265454	0.093852	-1.006	13	ns	48	-0.130304	0.289104	0.0417286	-1.296	126	ns	14	-0.236923	0.19053	0.0509213	-3.978	18.815	0.001	15	-0.121596	0.344833	0.0890355	0.347	21	ns	6	-0.111661	0.384657	0.157036	-0.856	10	ns
	Male	7	-0.204301	0.196084	0.0741129				80	0.121165	1.32403	0.148031				14	0.226508	0.392086	0.104789				8	-0.168224	0.209924	0.0742192				6	0.0891361	0.426712	0.174204
Zscore(hsa_miR_195_5p)	Female	8	0.138829	0.789819	0.279243	1.461	8.961	ns	48	0.00593256	1.31072	0.189186	0.359	126	ns	14	-0.426198	0.193727	0.0517757	-3.022	18.077	0.007	15	-0.30804	0.308023	0.0795311	-0.671	21	ns	6	1.77341	3.27783	1.33817	0.986	10	ns
	Male	7	-0.297677	0.281581	0.106428				80	-0.0564596	0.648589	0.0725145				14	-0.0455833	0.429618	0.11482				8	-0.101748	1.13575	0.401547				6	0.362977	1.23474	0.504081
Zscore(hsa_miR_203a_3p)	Female	8	0.0543332	0.179351	0.06341	2.274	7.669	ns	48	-0.0453448	0.330703	0.0477329	0.878	126	ns	14	0.0569882	0.564634	0.150905	0.536	26	ns	15	-0.097119	0.0570446	0.0147288	0.518	21	ns	6	0.0187296	0.361126	0.147429	1.022	5.003	ns
	Male	7	-0.0932838	0.0367946	0.0139071				80	-0.0821751	0.138012	0.0154302				14	-0.0318902	0.257222	0.0687455				8	-0.108412	0.0305442	0.010799				6	-0.132009	0.00577097	0.00235599
Zscore(hsa_miR_205_5p)	Female	8	0.0217966	0.473476	0.167399	0.972	13	ns	48	-0.156695	0.174583	0.0251989	-1.882	82.16	ns	14	-0.148148	0.207943	0.0555751	-0.784	26	ns	15	-0.208984	0.0746263	0.0192684	-0.537	21	ns	6	0.000636602	0.317751	0.129721	0.452	10	ns
	Male	7	-0.15552	0.0872111	0.0329627				80	0.180823	1.58774	0.177514				14	0.0132684	0.741689	0.198225				8	-0.177087	0.209761	0.0741619				6	-0.0857328	0.343436	0.140207
Zscore(hsa_miR_20a_5p)	Female	8	1.68442	5.12235	1.81102	0.851	13	ns	48	-0.0946187	0.164977	0.0238124	-0.667	126	ns	14	-0.155132	0.139752	0.0373502	-1.71	26	ns	15	-0.160309	0.153241	0.0395666	0.404	21	ns	6	-0.0389623	0.119482	0.0487784	0.487	10	ns
	Male	7	0.0265092	0.25821	0.0975942				80	-0.0681572	0.243361	0.0272086				14	-0.0651617	0.138672	0.0370617				8	-0.186188	0.13143	0.0464676				6	-0.0848521	0.197622	0.080679
Zscore(hsa_miR_21_5p)	Female	8	-0.585044	0.33289	0.117695	1.067	13	ns	48	-0.249298	0.491726	0.0709745	-2.843	124.849	0.005	14	-0.382058	0.583354	0.155908	-2.18	26	0.039	15	-0.256782	0.499513	0.128974	-0.563	21	ns	6	-0.011256	0.437831	0.178744	-0.459	10	ns
	Male	7	-0.73505	0.175155	0.0662025				80	0.103817	0.911567	0.101916				14	0.180328	0.769127	0.205558				8	-0.124893	0.59931	0.211888				6	0.136665	0.656575	0.268046
Zscore(hsa_miR_210_3p)	Female	8	-0.338861	1.00837	0.356511	-0.08	13	ns	48	-0.0506361	0.942631	0.136057	-0.377	126	ns	14	-0.613314	0.791469	0.211529	-2.529	26	0.018	15	0.0332591	0.826776	0.213473	-0.703	21	ns	6	0.633266	1.49164	0.608958	0.993	10	ns
	Male	7	-0.297239	1.00511	0.379897				80	0.0156627	0.976316	0.109155				14	0.127628	0.758517	0.202722				8	0.299729	0.9407	0.332588				6	-0.0624151	0.847361	0.345934
Zscore(hsa_miR_218_5p)	Female	8	0.31273	0.587914	0.207859	1.938	7.599	ns	48	-0.0702729	0.467708	0.0675078	-0.982	126	ns	14	-0.120502	0.124015	0.0331445	-1.037	26	ns	15	0.0699162	0.778943	0.201122	0.583	21	ns	6	-0.210828	0.0406797	0.0166074	0.432	10	ns
	Male	7	-0.0986012	0.114085	0.0431199				80	0.160567	1.58493	0.177201				14	0.122553	0.867892	0.231954				8	-0.0937424	0.141449	0.0500098				6	-0.21867	0.0178933	0.00730492
Zscore(hsa_miR_22_3p)	Female	8	-0.759701	0.570347	0.201648	-0.456	13	ns	48	-0.140491	0.90816	0.131082	-1.649	126	ns	14	-0.232483	1.09871	0.293642	-2.339	26	0.027	15	-0.122029	0.971793	0.250916	1.057	21	ns	6	0.147558	1.01488	0.414322	0.109	10	ns
	Male	7	-0.625569	0.542804	0.205161				80	0.162775	1.06236	0.118775				14	0.751524	1.12745	0.301323				8	-0.520064	0.576372	0.203778				6	0.0729776	1.33461	0.544854
Zscore(hsa_miR_22_5p)	Female	8	-0.581314	1.1829	0.418219	0.64	13	ns	48	-0.138504	0.899572	0.129842	-1.516	126	ns	14	-0.549681	1.02113	0.272909	-2.712	26	0.012	15	0.0636662	0.830949	0.21455	2.525	21	0.02	6	0.354824	1.02752	0.419482	-0.585	10	ns
	Male	7	-0.757711	0.7411	0.28011				80	0.13033	1.01187	0.11313				14	0.554832	1.13075	0.302206				8	-0.759033	0.529402	0.187172				6	0.638154	0.591904	0.241644
Zscore(hsa_miR_221_3p)	Female	8	-0.0586003	0.0291595	0.0103094	1.039	13	ns	48	-0.0685032	0.00342988	0.00049506	-0.776	126	ns	14	-0.0677485	0.00399394	0.00106743	0.618	26	ns	15	-0.067824	0.00412771	0.00106577	0.203	21	ns	6	-0.0694998	0.00147319	0.000601427	-0.489	10	ns
	Male	7	-0.0701174	0.00155881	0.000589174				80	0.117057	1.65453	0.184982				14	-0.0686058	0.00330914	0.000884406				8	-0.0682598	0.00617879	0.00218453				6	-0.0689726	0.0021928	0.000895207
Zscore(hsa_miR_222_3p)	Female	8	-0.383207	0.786437	0.278048	0.291	13	ns	48	-0.0526875	0.933747	0.134775	-0.886	126	ns	14	0.24423	1.01402	0.271007	0.809	26	ns	15	0.0356259	1.21389	0.313424	0.22	21	ns	6	-0.253224	0.717152	0.292776	-0.733	10	ns
	Male	7	-0.479507	0.406209	0.153533				80	0.110103	1.04643	0.116994				14	-0.0427231	0.856497	0.228909				8	-0.0678	0.721538	0.255102				6	0.393756	2.03833	0.832145
Zscore(hsa_miR_223_3p)	Female	8	1.65181	5.05821	1.78835	1.004	7	ns	48	-0.0518409	0.286198	0.0413091	0.97	126	ns	14	0.0672739	0.510223	0.136363	1.439	13.082	ns	15	-0.0949855	0.087635	0.0226273	-0.706	7.451	ns	6	-0.0879406	0.100875	0.041182	1.013	10	ns
	Male	7	-0.1443	0.0148415	0.00560955				80	-0.093322	0.196801	0.022003				14	-0.129269	0.028596	0.00764261				8	-0.00419588	0.357899	0.126536				6	-0.132048	0.0347183	0.0141737
Zscore(hsa_miR_224_5p)	Female	8	-0.366674	0.104931	0.0370988	-0.719	13	ns	48	0.0683825	0.756237	0.109153	-0.379	126	ns	14	-0.0231144	0.474049	0.126695	0.811	26	ns	15	0.355428	1.19956	0.309726	1.35	21	ns	6	0.0364568	0.412378	0.168353	-1.003	10	ns
	Male	7	-0.29622	0.254441	0.0961698				80	0.155531	1.48149	0.165636				14	-0.142871	0.283982	0.0758974				8	-0.22801	0.217988	0.0770704				6	0.796577	1.80964	0.738783
Zscore(hsa_miR_23a_3p)	Female	8	0.0117202	0.484992	0.171471	1.957	13	ns	48	-0.000176721	0.744801	0.107503	-0.874	126	ns	14	-0.0257039	0.657696	0.175777	0.617	26	ns	15	-0.00801159	0.696421	0.179815	0.457	21	ns	6	-0.180697	0.490378	0.200196	-1.682	5.954	ns
	Male	7	-0.432385	0.377153	0.14255				80	0.188332	1.37751	0.15401				14	-0.153842	0.413214	0.110436				8	-0.156018	0.818159	0.289263				6	0.955506	1.58069	0.645314
Zscore(hsa_miR_25_3p)	Female	8	-0.222673	0.290324	0.102645	0.844	9.882	ns	48	-0.103464	0.401047	0.0578862	-1.249	126	ns	14	-0.249012	0.206981	0.055318	-3.066	17.608	0.007	15	0.0137313	0.618504	0.159697	2.024	15.562	ns	6	-0.0489391	0.275536	0.112487	-1.025	7.95	ns
	Male	7	-0.318439	0.12788	0.0483342				80	0.183277	1.558	0.17419				14	0.182017	0.483603	0.129248				8	-0.318636	0.108607	0.0383983				6	0.183415	0.482237	0.196873
Zscore(hsa_miR_26a_5p)	Female	8	-0.326587	0.548412	0.193893	-1.507	13	ns	48	0.195849	1.88876	0.272619	1.02	50.188	ns	14	-0.227737	0.476404	0.127324	-0.815	26	ns	15	0.015329	0.814164	0.210216	0.923	21	ns	6	2.19935	5.02482	2.05137	1.117	5.036	ns
	Male	7	0.013675	0.248297	0.0938476				80	-0.0868227	0.447659	0.0500498				14	-0.0857059	0.44557	0.119084				8	-0.26722	0.374455	0.13239				6	-0.0965575	0.303369	0.12385
Zscore(hsa_miR_27a_3p)	Female	8	-0.0920652	0.00748274	0.00264555	0.177	13	ns	48	-0.0773856	0.0681092	0.00983071	-0.926	126	ns	14	-0.0548563	0.124529	0.0332819	1.16	26	ns	15	-0.0853177	0.0173183	0.00447157	0.1	21	ns	6	-0.091332	0.00846762	0.00345689	1.358	10	ns
	Male	7	-0.0927136	0.00655812	0.00247873				80	0.143728	1.65026	0.184505				14	-0.0935085	0.00682511	0.00182409				8	-0.0860785	0.0176319	0.0062338				6	-0.0982278	0.00911316	0.00372043
Zscore(hsa_miR_29c_3p)	Female	8	-0.077071	0.0038305	0.00135429	0.159	13	ns	48	-0.0749317	0.0038326	0.000553189	-0.973	126	ns	14	-0.0751231	0.0044054	0.00117739	-1.401	26	ns	15	-0.0761702	0.00282351	0.000729026	-0.656	21	ns	6	-0.0735318	0.00401226	0.001638	0.915	10	ns
	Male	7	-0.0773458	0.00266111	0.00100581				80	-0.0596879	0.108344	0.0121133				14	-0.0725475	0.0052832	0.00141199				8	-0.0751397	0.004768	0.00168574				6	-0.0752381	0.00218505	0.000892042
Zscore(hsa_miR_30a_5p)	Female	8	-0.160938	0.0293489	0.0103764	1.906	7.591	ns	48	0.0077021	0.945287	0.13644	0.734	126	ns	14	-0.0762025	0.364018	0.0972878	-0.682	26	ns	15	-0.0938927	0.311643	0.0804659	0.226	21	ns	6	0.873145	2.59574	1.05971	0.938	5.033	ns
	Male	7	-0.181133	0.00565628	0.00213787				80	-0.0816311	0.421986	0.0471794				14	0.106653	0.934204	0.249676				8	-0.120365	0.145101	0.0513008				6	-0.122836	0.149141	0.0608863
Zscore(hsa_miR_31_5p)	Female	8	-0.0916374	0.0099946	0.00353362	-0.766	6.808	ns	48	-0.0756643	0.0908262	0.0131096	-0.836	126	ns	14	-0.0779395	0.0262609	0.00701853	1.691	19.385	ns	15	-0.0961058	0.0119229	0.00307847	-1.191	7.009	ns	6	0.0159039	0.248792	0.101569	-0.955	5.017	ns
	Male	7	-0.0808612	0.0360378	0.013621				80	0.123837	1.64957	0.184427				14	-0.0912722	0.0134548	0.00359595				8	0.0463028	0.338004	0.119502				6	2.36037	6.00963	2.45342
Zscore(hsa_miR_34a_5p)	Female	8	-0.114443	0.747186	0.26417	-0.404	13	ns	48	-0.0789248	0.785066	0.113315	-0.898	126	ns	14	-0.381235	0.140672	0.0375962	-2.49	13.96	0.026	15	-0.147926	0.555855	0.143521	1.704	15.942	ns	6	0.766219	1.69836	0.693354	-0.703	10	ns
	Male	7	0.0550517	0.879149	0.332287				80	0.117649	1.38758	0.155136				14	0.114677	0.731693	0.195553				8	-0.401259	0.109466	0.0387022				6	2.12579	4.42353	1.8059
Zscore(hsa_miR_375_3p)	Female	8	-0.220679	0.0750068	0.0265189	-0.755	13	ns	48	-0.12245	0.312959	0.0451718	-0.999	126	ns	14	-0.188641	0.12854	0.0343539	-0.5	26	ns	15	-0.0356955	0.528339	0.136417	-0.803	7.588	ns	6	-0.154357	0.15799	0.0644993	-0.487	10	ns
	Male	7	-0.168289	0.180032	0.0680456				80	-0.00637949	0.766746	0.0857248				14	-0.167473	0.0924014	0.0246953				8	0.512285	1.89222	0.669001				6	-0.104066	0.197229	0.0805183
Zscore(hsa_miR_451a)	Female	8	-0.157687	0.0480303	0.0169813	0.189	13	ns	48	-0.112803	0.163042	0.0235331	-0.938	126	ns	14	-0.0610343	0.27935	0.0746595	0.856	14.098	ns	15	-0.159646	0.0687997	0.017764	0.815	21	ns	6	-0.136875	0.0322555	0.0131683	-0.082	10	ns
	Male	7	-0.162077	0.0411505	0.0155534				80	0.0897109	1.48796	0.166359				14	-0.126255	0.0574619	0.0153573				8	-0.182218	0.0503846	0.0178136				6	-0.134531	0.0623832	0.0254678
Zscore(hsa_miR_497_5p)	Female	8	-0.169713	0.541431	0.191425	0.292	13	ns	48	-0.180773	0.496477	0.0716603	-0.875	126	ns	14	-0.322039	0.354144	0.0946489	-1.939	19.848	ns	15	-0.113733	0.651446	0.168203	1.762	15.131	ns	6	-0.272048	0.439658	0.179489	-0.583	10	ns
	Male	7	-0.25779	0.625879	0.23656				80	-0.0809524	0.755208	0.0844349				14	0.0677923	0.663686	0.177378				8	-0.416236	0.0967844	0.0342184				6	-0.142646	0.320402	0.130804
Zscore(hsa_miR_92a_3p)	Female	8	-0.551879	0.653402	0.231012	0.173	13	ns	48	-0.311311	0.585215	0.0844684	-3.216	119.015	0.002	14	-0.384191	0.612876	0.163798	-2.679	26	0.013	15	-0.46597	0.447264	0.115483	1.383	21	ns	6	-0.0467072	0.531861	0.217131	-0.862	10	ns
	Male	7	-0.600595	0.375004	0.141738				80	0.2258	1.28845	0.144053				14	0.748221	1.45808	0.389689				8	-0.702843	0.243183	0.0859782				6	0.268017	0.719317	0.29366
Zscore(hsa_miR_124_3p)	Female	8	-0.0648575	0.113869	0.0402587	1.428	13	ns	48	-0.111794	0.0364976	0.00526798	-1.205	126	ns	14	-0.124642	0.00927334	0.0024784	-1.82	17.214	ns	15	-0.110708	0.0348345	0.00899424	-1.329	21	ns	6	-0.0843068	0.0728262	0.0297312	1.44	5.152	ns
	Male	7	-0.126645	0.00435571	0.0016463				80	-0.0824296	0.166176	0.0185791				14	-0.112706	0.0227217	0.00607263				8	0.0462465	0.46459	0.164257				6	-0.127431	0.00897781	0.00366517
Zscore(hsa_miR_183_5p)	Female	8	0.0767998	0.75214	0.265922	1.487	8.225	ns	48	-0.206275	0.577995	0.0834264	-2.064	118.065	0.041	14	-0.30325	0.297518	0.0795151	-2.418	26	ns	15	-0.156997	0.660954	0.170658	0.935	21	ns	6	-0.161043	0.465377	0.189989	-0.998	10	ns
	Male	7	-0.335952	0.209859	0.0793191				80	0.139793	1.30063	0.145415				14	0.181542	0.688294	0.183954				8	-0.382599	0.192298	0.0679876				6	0.854635	2.44975	1.00011
Zscore(hsa_miR_96_5p)	Female	8	-0.0766152	0.00239088	0.000845303	0.651	13	ns	48	-0.0741187	0.00796014	0.00114895	-1.92	81.864	ns	14	-0.0747543	0.00823971	0.00220215	-0.461	26	ns	15	-0.0760444	0.00272805	0.000704378	0.896	21	ns	6	-0.0670545	0.0173064	0.0070653	0.498	10	ns
	Male	7	-0.0773666	0.00203064	0.00076751				80	-0.0576374	0.0760736	0.00850529				14	-0.0736534	0.00344932	0.000921871				8	-0.0770968	0.00258627	0.000914386				6	-0.0708486	0.00701822	0.00286518
Zscore(hsa_miR_9_5p)	Female	8	-0.0675537	0.000171443	6.06143e-05	2.045	7.633	ns	48	-0.0675688	0.00058745	8.47912e-05	0.938	126	ns	14	-0.0676057	0.000146541	3.91647e-05	0.1	26	ns	15	-0.0676808	6.48463e-05	1.67432e-05	0.154	21	ns	6	-0.0676926	5.18535e-05	2.11691e-05	-1.119	7	ns
	Male	7	-0.0676805	3.41941e-05	1.29241e-05				80	-0.0676355	0.000190269	2.12727e-05				14	-0.0676121	0.000187927	5.02255e-05				8	-0.0676849	5.47186e-05	1.93459e-05				6	-0.0676356	0.000113504	4.63378e-05
Zscore(hsa_miR_16_5p)	Female	8	-0.221013	0.746786	0.264029	0.262	11.858	ns	48	-0.225653	0.477089	0.0688618	-2.41	125.961	0.008	14	-0.412814	0.403102	0.107733	-3.057	26	0.005	15	-0.401321	0.33575	0.0866902	0.467	21	ns	6	-0.104081	0.43251	0.176571	-0.715	10	ns
	Male	7	-0.304054	0.46475	0.175659				80	0.0430032	0.784117	0.0876669				14	0.231552	0.677858	0.181165				8	-0.482549	0.497665	0.175951				6	0.149693	0.753628	0.307668
Zscore(hsa_miR_26b_5p)	Female	8	-0.155449	0.0942149	0.03331	-2.334	13	0.036	48	-0.045891	0.305148	0.0440443	-0.516	126	ns	14	-0.0862956	0.135845	0.0363062	-0.165	26	ns	15	-0.167092	0.0485794	0.0125432	0.085	21	ns	6	0.038938	0.390187	0.159293	1.016	10	ns
	Male	7	-0.0569575	0.0635941	0.0240363				80	0.0727091	1.5733	0.175901				14	-0.0788879	0.0982415	0.0262561				8	-0.168896	0.0485334	0.0171592				6	-0.124446	0.0534085	0.0218039

## Sheet: Sheet S2. DNA methylation
		Healthy subjects							All cancer patients							Colorectal cancer patients							Stomach cancer patients							Pancreas cancer patients
	Sex	N	Mean m%	Std. Deviation	Std. Error Mean	t-test	df	p-value	N	Mean m%	Std. Deviation	Std. Error Mean	t-test	df	p-value	N	Mean m%	Std. Deviation	Std. Error Mean	t-test	df	p-value	N	Mean m%	Std. Deviation	Std. Error Mean	t-test	df	p-value	N	Mean m%	Std. Deviation	Std. Error Mean	t-test	df	p-value
SEPT9_meth	Female	8	35.7927	35.7482	12.6389	1.206	13	ns	48	28.4126	37.2804	5.38096	-1.313	126	ns	14	24.3893	39.8778	10.6578	0.161	26	ns	15	21.1778	27.5584	7.11556	-1.131	21	ns	6	27.6093	39.8668	16.2756	-0.784	10	ns
	Male	7	16.9771	21.8517	8.25916				80	37.8543	40.5906	4.53817				14	22.1372	34.0927	9.11165				8	35.5105	31.5329	11.1486				6	48.5627	51.9566	21.2112
MLH1_meth	Female	8	41.3671	38.3384	13.5547	1.096	11.86	ns	48	34.0632	40.2955	5.81615	-1.647	105.405	ns	14	26.1388	39.0339	10.4322	-0.165	26	ns	15	24.2212	32.3893	8.36287	0.72	21	ns	6	31.8182	44.7782	18.2806	-1.21	10	ns
	Male	7	23.5216	23.8699	9.02199				80	46.5673	43.6548	4.88075				14	28.4566	35.0677	9.37225				8	13.9518	32.9104	11.6356				6	64.528	48.7622	19.9071
MGMT_meth	Female	8	43.6421	21.9222	7.75065	0.531	9.927	ns	48	36.3031	21.8333	3.15137	-0.758	126	ns	14	26.4429	19.0061	5.07959	-1.208	26	ns	15	34.2747	19.5722	5.05353	1.267	21	ns	6	39.429	27.7201	11.3167	-0.363	10	ns
	Male	7	39.0818	9.74379	3.68281				80	39.5529	24.4144	2.72962				14	34.6129	16.7147	4.46719				8	22.771	22.8981	8.0957				6	46.2982	37.0922	15.1428
GATA5_meth	Female	8	50.3934	5.0908	1.79987	-0.836	13	ns	48	46.7872	11.9312	1.72212	0.343	126	ns	14	46.9167	14.2951	3.82051	0.415	26	ns	15	48.052	14.376	3.71187	0.258	21	ns	6	46.7708	4.47056	1.8251	-0.08	10	ns
	Male	7	52.5376	4.78842	1.80985				80	45.965	13.7855	1.54127				14	45.0602	8.73765	2.33524				8	45.9455	25.0523	8.85732				6	47.0623	7.71929	3.15139
GSTP1_meth	Female	8	47.4049	1.80893	0.63955	0.88	13	ns	48	47.4971	10.5803	1.52713	0.983	126	ns	14	50.1772	15.5893	4.16641	0.729	26	ns	15	47.1907	9.42674	2.43397	-0.044	21	ns	6	46.3769	3.20116	1.30687	-0.237	10	ns
	Male	7	46.3279	2.88229	1.0894				80	45.8005	8.71482	0.97435				14	47.0817	3.12048	0.83398				8	47.377	10.0022	3.53631				6	46.9159	4.55722	1.86048
SFN_meth	Female	8	93.282	11.2286	3.9699	1.185	13	ns	48	56.4747	39.0459	5.63579	-2.732	85.352	0.008	14	55.4761	35.1448	9.39285	-1.459	26	ns	15	44.4664	41.3485	10.6761	0.08	21	ns	6	53.5454	48.4431	19.7768	-0.524	10	ns
	Male	7	83.4693	20.1971	7.6338				80	74.7876	32.4699	3.63024				14	73.7669	31.0808	8.3067				8	43.1031	32.9346	11.6441				6	66.9919	40.031	16.3426
MDR1_meth	Female	8	31.8893	33.1345	11.7148	1.417	13	ns	48	24.6412	34.4706	4.97541	-1.767	113.768	ns	14	17.5777	34.2231	9.14652	-0.234	26	ns	15	18.1518	20.9445	5.40784	-0.771	21	ns	6	29.0197	41.9385	17.1213	-0.763	10	ns
	Male	7	11.8894	18.1913	6.87568				80	36.7001	41.7735	4.67041				14	20.5226	32.2746	8.62576				8	27.9504	40.6354	14.3668				6	49.5836	50.9913	20.8171
VIM_meth	Female	8	36.1107	34.8072	12.3062	1.466	11.384	ns	48	33.8534	37.7903	5.45457	-1.114	126	ns	14	27.6405	37.515	10.0263	0.163	26	ns	15	31.0176	34.483	8.90349	-0.627	21	ns	6	33.4443	44.0193	17.9708	-0.541	10	ns
	Male	7	14.9454	19.9875	7.55457				80	41.8113	39.9151	4.46265				14	25.4988	31.9561	8.54062				8	40.712	36.8569	13.0309				6	47.9644	48.8436	19.9403
SHOX2_meth	Female	8	33.8226	28.2953	10.0039	1.314	12.083	ns	48	29.4553	35.5363	5.12922	-1.214	106.155	ns	14	27.8366	40.0248	10.6971	0.523	26	ns	15	18.2862	20.3283	5.24874	-0.848	9.488	ns	6	32.9409	40.867	16.6839	-0.562	10	ns
	Male	7	17.8303	18.3316	6.92869				80	37.6178	38.8708	4.34589				14	21.0096	27.9296	7.4645				8	29.8851	35.7043	12.6234				6	47.6768	49.5179	20.2156
ALKBH3_meth	Female	8	36.6421	28.4874	10.0718	1.178	12.466	ns	48	29.5734	37.4065	5.39917	-1.173	126	ns	14	27.7076	40.5997	10.8507	0.135	26	ns	15	19.2109	26.2035	6.76572	-0.077	21	ns	6	27.5202	39.1364	15.9773	-0.884	10	ns
	Male	7	21.8346	19.9163	7.52765				80	37.901	39.7472	4.44388				14	25.8552	31.4489	8.40506				8	20.2329	37.2309	13.1631				6	50.6024	50.5427	20.634
APC_meth	Female	8	38.3957	33.4896	11.8404	1.522	10.996	ns	48	34.758	36.9715	5.33637	-0.887	126	ns	14	26.1984	37.9059	10.1308	-0.04	26	ns	15	31.0942	28.1571	7.27014	-0.719	10.354	ns	6	38.3867	43.0201	17.5629	-0.563	10	ns
	Male	7	17.6039	18.0253	6.81294				80	41.0815	40.2455	4.49958				14	26.7231	32.0137	8.55603				8	43.1332	42.6415	15.076				6	53.1483	47.6767	19.4639
RASSF1A_meth	Female	8	58.2547	22.2465	7.86534	0.72	13	ns	48	45.8639	17.8541	2.57702	-1.017	126	ns	14	43.7817	13.6478	3.64752	-1.645	26	ns	15	52.4929	21.52	5.55643	0.817	21	ns	6	44.7868	21.0245	8.58321	0.539	10	ns
	Male	7	50.6471	18.0292	6.8144				80	49.2569	18.5283	2.07153				14	51.5241	11.1234	2.97285				8	44.1876	26.2901	9.29494				6	37.7395	24.1555	9.86145
