# Supplementary material for: Sex-Specific miRNA Differences in Liquid Biopsies from Subjects with Solid Tumors and Healthy Controls
Source: Epigenomes. 2023 Jan 10;7(1):2. doi: 10.3390/epigenomes7010002 (PMC9844450; doi:10.3390/epigenomes7010002)
Supplement: Supplementary file 1 [file epigenomes-07-00002-s001.zip › Supplementary File 3.xlsx]

## Sheet: Healthy
	Sex	N	Mean Ct	Std. Deviation	Std. Error Mean
cel_miR_39_3p	Female	8	16.0562	4.34034	1.53454
	Male	7	16.3124	1.66177	0.628089
hsa_let_7a_5p	Female	8	33.9416	4.05429	1.43341
	Male	7	34.6623	4.278	1.61693
hsa_miR_101_3p	Female	8	28.9516	6.97776	2.46701
	Male	7	27.1246	1.60898	0.608136
hsa_miR_106a_5p	Female	8	32.3633	7.14854	2.52739
	Male	7	31.4096	3.30912	1.25073
hsa_miR_126_3p	Female	8	30.7993	8.17873	2.89162
	Male	7	27.5296	1.70245	0.643467
hsa_miR_133a_3p	Female	8	36.9439	4.42431	1.56423
	Male	7	39.251	1.79637	0.678963
hsa_miR_141_3p	Female	7	36.1989	7.67944	2.90255
	Male	7	37.9796	3.55567	1.34392
hsa_miR_142_5p	Female	7	35.4307	7.95406	3.00635
	Male	7	34.5403	7.37794	2.7886
hsa_miR_143_3p	Female	8	31.1601	4.85187	1.71539
	Male	7	31.192	1.68145	0.635527
hsa_miR_145_5p	Female	8	29.7757	6.07196	2.14676
	Male	7	28.5399	1.31535	0.497156
hsa_miR_148a_3p	Female	8	29.3736	5.92422	2.09453
	Male	7	29.0707	1.6343	0.617709
hsa_miR_148b_3p	Female	8	31.9183	6.90151	2.44005
	Male	7	29.9254	1.58237	0.59808
hsa_miR_155_5p	Female	7	37.2689	4.66609	1.76362
	Male	7	33.6101	2.92892	1.10703
hsa_miR_17_5p	Female	8	26.3514	4.84507	1.71299
	Male	7	24.9194	1.1757	0.444372
hsa_miR_182_5p	Female	7	36.8519	5.40955	2.04462
	Male	7	37.2911	5.1909	1.96197
hsa_miR_186_5p	Female	8	31.3218	6.21978	2.19902
	Male	7	29.4516	1.70373	0.643948
hsa_miR_195_5p	Female	8	31.4741	7.23875	2.55929
	Male	7	31.3463	2.71817	1.02737
hsa_miR_205_5p	Female	8	33.9939	5.84064	2.06498
	Male	7	33.6041	4.51008	1.70465
hsa_miR_20a_5p	Female	8	26.862	5.82318	2.05881
	Male	7	26.1159	1.48011	0.559429
hsa_miR_21_5p	Female	8	27.1883	4.65928	1.6473
	Male	7	27.2656	1.40151	0.52972
hsa_miR_210_3p	Female	8	30.7866	4.89256	1.72978
	Male	7	30.4743	2.22174	0.839737
hsa_miR_22_3p	Female	8	25.3493	4.95158	1.75065
	Male	7	24.6207	1.46138	0.552348
hsa_miR_22_5p	Female	8	32.4225	6.97032	2.46438
	Male	7	31.2524	4.0458	1.52917
hsa_miR_221_3p	Female	8	26.6825	3.84229	1.35845
	Male	7	27.201	1.42689	0.539313
hsa_miR_222_3p	Female	8	30.6466	4.13903	1.46337
	Male	7	30.4167	1.45784	0.551011
hsa_miR_223_3p	Female	8	25.055	5.60592	1.98199
	Male	7	25.8374	1.96018	0.740879
hsa_miR_224_5p	Female	8	36.4774	5.0004	1.76791
	Male	7	37.1777	3.55233	1.34265
hsa_miR_23a_3p	Female	8	29.6296	4.54156	1.60568
	Male	7	30.426	2.36249	0.892938
hsa_miR_25_3p	Female	8	25.6255	5.25565	1.85815
	Male	7	25.6353	1.66453	0.629133
hsa_miR_26a_5p	Female	8	32.0726	7.98997	2.82488
	Male	7	27.8026	1.59693	0.603583
hsa_miR_27a_3p	Female	8	29.6737	4.25408	1.50405
	Male	7	29.5676	1.69029	0.638871
hsa_miR_29c_3p	Female	8	32.3356	8.64353	3.05595
	Male	7	29.0191	2.6134	0.987773
hsa_miR_31_5p	Female	8	37.6926	3.22731	1.14103
	Male	7	37.7873	3.13184	1.18373
hsa_miR_34a_5p	Female	8	34.9794	5.60981	1.98337
	Male	7	35.9589	4.7538	1.79677
hsa_miR_375_3p	Female	8	35.2951	6.50811	2.30096
	Male	7	35.874	5.18116	1.95829
hsa_miR_451a	Female	8	19.4833	5.30373	1.87515
	Male	7	19.192	1.85792	0.702228
hsa_miR_497_5p	Female	8	35.3432	6.44536	2.27878
	Male	7	38.7371	3.34121	1.26286
hsa_miR_92a_3p	Female	8	24.7132	5.4392	1.92305
	Male	7	24.2259	1.57939	0.596955
hsa_miR_124_3p	Female	8	37.4252	4.05214	1.43265
	Male	7	40	0	0
hsa_miR_183_5p	Female	8	35.4222	6.33886	2.24113
	Male	7	37.6093	2.78818	1.05383
hsa_miR_96_5p	Female	8	34.185	5.63426	1.99201
	Male	7	35.8756	4.00014	1.51191
hsa_miR_9_5p	Female	7	39.4637	1.41888	0.536286
	Male	7	39.1619	2.21752	0.838143
hsa_miR_16_5p	Female	8	22.2524	5.52097	1.95196
	Male	7	21.8289	1.90321	0.719346
hsa_miR_26b_5p	Female	8	31.6259	7.77199	2.74782
	Male	7	27.6569	1.55312	0.587023
hsa_miR_30a_5p	Female	8	40	.000000a	0
	Male	7	40	.000000a	0
hsa_miR_203a_3p	Female	8	39.3425	1.85969	0.6575
	Male	7	40	0	0
hsa_miR_218_5p	Female	8	39.7512	0.703571	0.24875
	Male	7	40	0	0
hsa_miR_1225_3p	Female	8	40	0E-8a	0
	Male	7	40	0E-8a	0
a t cannot be computed because the standard deviations of both groups are 0.

## Sheet: All Cancer
	Sex	N	Mean Ct	Std. Deviation	Std. Error Mean
cel_miR_39_3p	Female	48	14.819	3.19807	0.461602
	Male	80	15.4274	3.0384	0.339703
hsa_let_7a_5p	Female	48	31.0795	4.76236	0.687387
	Male	80	29.7438	5.28119	0.590455
hsa_miR_101_3p	Female	48	24.4155	3.1525	0.455023
	Male	80	24.3451	3.03069	0.338842
hsa_miR_106a_5p	Female	48	31.1957	5.6881	0.821007
	Male	80	30.3924	5.49207	0.614032
hsa_miR_126_3p	Female	48	26.2028	4.12617	0.595561
	Male	80	25.7404	4.09394	0.457716
hsa_miR_133a_3p	Female	48	34.7242	3.1655	0.4569
	Male	80	34.5008	3.64096	0.407072
hsa_miR_141_3p	Female	48	38.9505	2.65264	0.382876
	Male	80	39.5213	1.90542	0.213032
hsa_miR_142_5p	Female	48	31.5799	7.58891	1.09536
	Male	80	31.4645	6.85061	0.765921
hsa_miR_143_3p	Female	48	28.4868	4.196	0.60564
	Male	80	28.6576	4.181	0.46745
hsa_miR_145_5p	Female	48	26.1021	2.58634	0.373305
	Male	80	26.516	2.59776	0.290439
hsa_miR_148a_3p	Female	48	26.4465	3.50628	0.506088
	Male	80	26.3486	3.45292	0.386048
hsa_miR_148b_3p	Female	48	27.4308	3.33015	0.480666
	Male	80	27.4924	3.33104	0.372421
hsa_miR_155_5p	Female	48	33.7718	3.77752	0.545237
	Male	80	33.4463	3.91511	0.437722
hsa_miR_17_5p	Female	48	24.0928	2.85581	0.4122
	Male	80	23.9588	3.20341	0.358152
hsa_miR_182_5p	Female	48	34.5666	5.42943	0.78367
	Male	80	35.1522	5.40238	0.604004
hsa_miR_186_5p	Female	48	27.5062	3.65213	0.527139
	Male	80	27.018	3.26976	0.36557
hsa_miR_195_5p	Female	48	28.9576	4.46282	0.644152
	Male	80	28.567	4.04482	0.452225
hsa_miR_205_5p	Female	48	32.4205	4.91046	0.708764
	Male	80	31.2823	5.08265	0.568258
hsa_miR_20a_5p	Female	48	24.8113	2.80291	0.404565
	Male	80	24.829	2.92483	0.327006
hsa_miR_21_5p	Female	48	24.3229	2.9512	0.425969
	Male	80	24.0328	3.02806	0.338548
hsa_miR_210_3p	Female	48	28.1976	3.36668	0.485938
	Male	80	28.2209	3.44552	0.385221
hsa_miR_22_3p	Female	48	22.1957	2.73227	0.394369
	Male	80	22.033	2.84535	0.31812
hsa_miR_22_5p	Female	48	27.9014	3.32073	0.479306
	Male	80	27.6478	3.11173	0.347902
hsa_miR_221_3p	Female	48	24.8425	2.62058	0.378248
	Male	80	24.7658	2.86048	0.319811
hsa_miR_222_3p	Female	48	28.1805	3.05178	0.440487
	Male	80	28.0789	2.95905	0.330831
hsa_miR_223_3p	Female	48	22.7354	3.61388	0.521618
	Male	80	23.3537	3.48939	0.390126
hsa_miR_224_5p	Female	48	32.7362	3.61019	0.521086
	Male	80	33.557	4.46594	0.499308
hsa_miR_23a_3p	Female	48	27.549	2.89905	0.418441
	Male	80	27.6229	3.13233	0.350205
hsa_miR_25_3p	Female	48	22.8554	3.04698	0.439793
	Male	80	22.5911	3.20848	0.358719
hsa_miR_26a_5p	Female	48	26.7091	4.71635	0.680747
	Male	80	26.8896	4.51259	0.504523
hsa_miR_27a_3p	Female	48	27.3901	3.52045	0.508133
	Male	80	27.3439	3.21256	0.359175
hsa_miR_29c_3p	Female	48	26.3666	4.4621	0.644048
	Male	80	25.7643	3.88352	0.434191
hsa_miR_31_5p	Female	48	36.315	3.71094	0.535629
	Male	80	36.1004	3.60072	0.402573
hsa_miR_34a_5p	Female	48	33.0275	5.21108	0.752155
	Male	80	32.3867	5.06905	0.566737
hsa_miR_375_3p	Female	48	33.8704	6.46183	0.932685
	Male	80	32.4676	5.98447	0.669085
hsa_miR_451a	Female	48	16.755	2.97173	0.428932
	Male	80	16.5867	3.07856	0.344193
hsa_miR_497_5p	Female	48	33.9858	5.08497	0.733951
	Male	80	33.5321	5.26869	0.589057
hsa_miR_92a_3p	Female	48	21.6717	2.63308	0.380052
	Male	80	21.1688	2.81861	0.31513
hsa_miR_124_3p	Female	48	37.7451	3.16817	0.457286
	Male	80	37.2059	3.57328	0.399504
hsa_miR_183_5p	Female	48	35.9759	4.58809	0.662233
	Male	80	34.3417	4.88141	0.545758
hsa_miR_96_5p	Female	48	31.4387	4.57346	0.660121
	Male	80	30.6167	4.87156	0.544657
hsa_miR_9_5p	Female	48	38.9903	2.24779	0.324441
	Male	80	39.2439	1.82836	0.204417
hsa_miR_16_5p	Female	48	19.6296	2.83914	0.409794
	Male	80	19.3081	3.15263	0.352475
hsa_miR_26b_5p	Female	48	26.666	4.17248	0.602246
	Male	80	26.6374	3.64614	0.407651
hsa_miR_30a_5p	Female	48	38.3063	3.60313	0.520067
	Male	80	37.8943	3.95339	0.442002
hsa_miR_203a_3p	Female	48	39.4663	1.89069	0.272897
	Male	80	39.7567	1.37959	0.154242
hsa_miR_218_5p	Female	48	39.6763	1.56923	0.226498
	Male	80	39.1708	2.53106	0.282982
hsa_miR_1225_3p	Female	48	40	0E-8a	0
	Male	80	40	0E-8a	0
a t cannot be computed because the standard deviations of both groups are 0.

## Sheet: CRC
	Sex	N	Mean Ct	Std. Deviation	Std. Error Mean
cel_miR_39_3p	Female	14	17.4144	3.22691	0.862429
	Male	14	15.6432	2.87652	0.768781
hsa_let_7a_5p	Female	14	31.0966	4.55641	1.21775
	Male	14	31.1246	5.97817	1.59773
hsa_miR_101_3p	Female	14	25.9863	3.39241	0.90666
	Male	14	23.5823	3.23233	0.863877
hsa_miR_106a_5p	Female	14	32.3767	5.62657	1.50377
	Male	14	29.9442	6.29015	1.68111
hsa_miR_126_3p	Female	14	28.2544	5.56777	1.48805
	Male	14	25.6414	4.83875	1.29321
hsa_miR_133a_3p	Female	14	36.8971	3.14854	0.841482
	Male	14	33.4691	3.84182	1.02677
hsa_miR_141_3p	Female	14	37.7867	3.16658	0.846305
	Male	14	39.9536	0.173453	0.046357
hsa_miR_142_5p	Female	14	32.1131	8.28262	2.21362
	Male	14	29.0849	7.28502	1.947
hsa_miR_143_3p	Female	14	29.2586	5.30134	1.41684
	Male	14	28.4858	3.84438	1.02745
hsa_miR_145_5p	Female	14	26.9561	3.34746	0.894645
	Male	14	26.4172	2.26868	0.606329
hsa_miR_148a_3p	Female	14	27.8025	4.39522	1.17467
	Male	14	26.0619	3.4149	0.91267
hsa_miR_148b_3p	Female	14	29.1264	4.3149	1.15321
	Male	14	27.2543	3.67568	0.982367
hsa_miR_155_5p	Female	14	34.2936	4.12746	1.10311
	Male	14	33.2136	4.52201	1.20856
hsa_miR_17_5p	Female	14	25.3779	3.075	0.821829
	Male	14	23.3123	4.02236	1.07502
hsa_miR_182_5p	Female	14	34.8169	5.72001	1.52874
	Male	14	32.3456	5.55236	1.48393
hsa_miR_186_5p	Female	14	29.354	5.02549	1.34312
	Male	14	26.2767	3.31671	0.886427
hsa_miR_195_5p	Female	14	31.3909	4.93049	1.31773
	Male	14	28.333	4.62654	1.23649
hsa_miR_205_5p	Female	14	33.3834	4.84916	1.29599
	Male	14	31.2474	5.62498	1.50334
hsa_miR_20a_5p	Female	14	26.0938	2.61541	0.698998
	Male	14	24.4781	3.30801	0.884102
hsa_miR_21_5p	Female	14	25.6139	3.24331	0.866812
	Male	14	23.8587	3.67354	0.981794
hsa_miR_210_3p	Female	14	30.4273	4.27503	1.14255
	Male	14	27.8414	3.83511	1.02498
hsa_miR_22_3p	Female	14	23.3962	3.00892	0.804168
	Male	14	21.4663	3.2678	0.873356
hsa_miR_22_5p	Female	14	29.7993	4.57165	1.22182
	Male	14	27.2844	3.68392	0.984569
hsa_miR_221_3p	Female	14	25.6181	2.8999	0.775032
	Male	14	24.9294	3.12495	0.835177
hsa_miR_222_3p	Female	14	28.9453	3.44121	0.919701
	Male	14	28.2933	3.98243	1.06435
hsa_miR_223_3p	Female	14	23.3966	4.6779	1.25022
	Male	14	23.3724	3.55497	0.950107
hsa_miR_224_5p	Female	14	33.845	3.85559	1.03045
	Male	14	33.2458	4.91107	1.31254
hsa_miR_23a_3p	Female	14	28.5176	3.21242	0.858556
	Male	14	27.6312	3.38152	0.903749
hsa_miR_25_3p	Female	14	24.3449	2.99922	0.801574
	Male	14	21.9866	3.54028	0.94618
hsa_miR_26a_5p	Female	14	28.7459	5.59571	1.49552
	Male	14	27.4724	5.92347	1.58311
hsa_miR_27a_3p	Female	14	28.2414	3.95882	1.05804
	Male	14	27.6103	2.96068	0.791275
hsa_miR_29c_3p	Female	14	28.1499	5.91184	1.58001
	Male	14	25.4979	3.98129	1.06404
hsa_miR_31_5p	Female	14	36.1444	3.9216	1.04809
	Male	14	36.0554	3.03497	0.811129
hsa_miR_34a_5p	Female	14	34.9421	4.87403	1.30264
	Male	14	32.278	6.30468	1.685
hsa_miR_375_3p	Female	14	35.3896	5.8787	1.57115
	Male	14	30.7596	4.8337	1.29186
hsa_miR_451a	Female	14	17.7806	3.35239	0.895964
	Male	14	16.3416	3.08431	0.824316
hsa_miR_497_5p	Female	14	35.9033	5.01664	1.34075
	Male	14	32.2874	5.77227	1.5427
hsa_miR_92a_3p	Female	14	22.8736	2.81399	0.752071
	Male	14	20.6069	3.28768	0.87867
hsa_miR_124_3p	Female	14	39.1086	2.22866	0.595635
	Male	14	36.8785	3.38202	0.903882
hsa_miR_183_5p	Female	14	36.9313	4.22837	1.13008
	Male	14	32.3889	4.82447	1.28939
hsa_miR_96_5p	Female	14	33.0726	4.69507	1.25481
	Male	14	30.4874	4.7543	1.27064
hsa_miR_9_5p	Female	14	39.0566	2.26937	0.606514
	Male	14	39.0809	2.08491	0.557215
hsa_miR_16_5p	Female	14	21.0119	2.96741	0.793074
	Male	14	18.8319	3.57131	0.954473
hsa_miR_26b_5p	Female	14	27.6665	4.6065	1.23114
	Male	14	26.0723	3.57113	0.954425
hsa_miR_30a_5p	Female	14	38.117	3.80517	1.01697
	Male	14	36.5426	4.97594	1.32987
hsa_miR_203a_3p	Female	14	39.1974	2.6021	0.69544
	Male	14	39.2685	2.73702	0.7315
hsa_miR_218_5p	Female	14	40	0	0
	Male	14	38.732	2.82675	0.755481
hsa_miR_1225_3p	Female	14	40	0E-8a	0
	Male	14	40	0E-8a	0
a t cannot be computed because the standard deviations of both groups are 0.

## Sheet: Stomach
	Sex	N	Mean Ct	Std. Deviation	Std. Error Mean
cel_miR_39_3p	Female	15	14.2859	2.30442	0.594998
	Male	8	15.1685	2.83188	1.00122
hsa_let_7a_5p	Female	15	30.3409	4.4843	1.15784
	Male	8	30.8521	4.46758	1.57953
hsa_miR_101_3p	Female	15	24.7957	3.11952	0.805458
	Male	8	25.0645	3.77249	1.33378
hsa_miR_106a_5p	Female	15	33.3649	5.80351	1.49846
	Male	8	34.3996	6.88637	2.4347
hsa_miR_126_3p	Female	15	26.3441	3.62197	0.935189
	Male	8	27.3045	5.78383	2.04489
hsa_miR_133a_3p	Female	15	34.6765	3.10416	0.801491
	Male	8	36.1818	4.15963	1.47065
hsa_miR_141_3p	Female	15	39.3243	2.56555	0.662423
	Male	8	39.6931	0.867974	0.306875
hsa_miR_142_5p	Female	15	31.3545	7.17906	1.85363
	Male	8	31.9749	8.21462	2.90431
hsa_miR_143_3p	Female	15	28.4893	5.02785	1.29819
	Male	8	29.6693	5.73362	2.02714
hsa_miR_145_5p	Female	15	25.9605	2.73382	0.70587
	Male	8	26.2349	3.41666	1.20797
hsa_miR_148a_3p	Female	15	26.7273	3.70348	0.956233
	Male	8	26.1593	4.24022	1.49915
hsa_miR_148b_3p	Female	15	27.5183	3.05687	0.789282
	Male	8	27.8174	3.99006	1.4107
hsa_miR_155_5p	Female	15	34.3087	4.16781	1.07612
	Male	8	35.2196	4.34772	1.53715
hsa_miR_17_5p	Female	15	24.6398	2.97032	0.766933
	Male	8	24.877	3.62194	1.28055
hsa_miR_182_5p	Female	15	34.394	5.57593	1.4397
	Male	8	35.8383	5.30074	1.87409
hsa_miR_186_5p	Female	15	27.3985	3.16341	0.816788
	Male	8	27.3335	3.2295	1.1418
hsa_miR_195_5p	Female	15	29.6182	4.41747	1.14059
	Male	8	30.0641	5.44489	1.92506
hsa_miR_205_5p	Female	15	34.6911	5.246	1.35451
	Male	8	35.3089	5.52599	1.95373
hsa_miR_20a_5p	Female	15	25.4639	3.10462	0.801609
	Male	8	25.572	3.34207	1.1816
hsa_miR_21_5p	Female	15	24.3424	3.32804	0.859295
	Male	8	24.2315	3.46278	1.22428
hsa_miR_210_3p	Female	15	27.8604	3.06062	0.790249
	Male	8	27.7301	3.20366	1.13266
hsa_miR_22_3p	Female	15	22.1829	3.0531	0.788307
	Male	8	22.5516	3.25107	1.14942
hsa_miR_22_5p	Female	15	27.5001	2.6215	0.676869
	Male	8	28.3305	3.69459	1.30623
hsa_miR_221_3p	Female	15	24.7794	3.35141	0.865329
	Male	8	25.2972	3.74222	1.32308
hsa_miR_222_3p	Female	15	28.3061	3.89405	1.00544
	Male	8	28.1235	3.12838	1.10605
hsa_miR_223_3p	Female	15	22.9617	4.02815	1.04006
	Male	8	23.1564	4.82898	1.7073
hsa_miR_224_5p	Female	15	32.5944	3.65783	0.944447
	Male	8	33.521	3.77028	1.333
hsa_miR_23a_3p	Female	15	27.6077	3.32041	0.857325
	Male	8	27.9759	3.6141	1.27778
hsa_miR_25_3p	Female	15	22.7733	3.67148	0.947971
	Male	8	23.5401	3.18089	1.12462
hsa_miR_26a_5p	Female	15	27.0364	5.30194	1.36896
	Male	8	27.8041	6.02725	2.13096
hsa_miR_27a_3p	Female	15	27.6905	4.50269	1.16259
	Male	8	27.3675	3.64341	1.28814
hsa_miR_29c_3p	Female	15	26.7049	4.68133	1.20871
	Male	8	27.1971	5.77612	2.04216
hsa_miR_31_5p	Female	15	36.9585	3.23423	0.835075
	Male	8	34.673	2.99885	1.06025
hsa_miR_34a_5p	Female	15	33.1546	5.66566	1.46287
	Male	8	34.8271	4.95999	1.75362
hsa_miR_375_3p	Female	15	34.67	7.04553	1.81915
	Male	8	33.2107	7.75909	2.74325
hsa_miR_451a	Female	15	17.4016	3.2466	0.838269
	Male	8	18.1571	3.32137	1.17428
hsa_miR_497_5p	Female	15	34.4121	5.68516	1.4679
	Male	8	35.9304	4.68989	1.65813
hsa_miR_92a_3p	Female	15	21.8928	3.04658	0.786624
	Male	8	22.2851	2.97905	1.05325
hsa_miR_124_3p	Female	15	37.7647	3.55001	0.916608
	Male	8	35.8664	4.09683	1.44845
hsa_miR_183_5p	Female	15	36.2262	4.78986	1.23674
	Male	8	37.8061	4.11979	1.45657
hsa_miR_96_5p	Female	15	32.2998	4.92394	1.27136
	Male	8	35.1451	5.67162	2.00522
hsa_miR_9_5p	Female	15	39.1753	2.30009	0.59388
	Male	8	39.2525	2.11425	0.7475
hsa_miR_16_5p	Female	15	20.0281	2.92441	0.755078
	Male	8	20.3325	3.4066	1.20442
hsa_miR_26b_5p	Female	15	27.9326	4.79241	1.23739
	Male	8	28.4195	5.68107	2.00856
hsa_miR_30a_5p	Female	15	38.2327	3.81304	0.984524
	Male	8	37.3696	4.90951	1.73578
hsa_miR_203a_3p	Female	15	39.6641	1.14819	0.29646
	Male	8	40	0	0
hsa_miR_218_5p	Female	15	39.4942	1.95896	0.5058
	Male	8	39.0835	2.59225	0.9165
hsa_miR_1225_3p	Female	15	40	0E-8a	0
	Male	8	40	0E-8a	0
a t cannot be computed because the standard deviations of both groups are 0.

## Sheet: Pancreas
	Sex	N	Mean Ct	Std. Deviation	Std. Error Mean
cel_miR_39_3p	Female	6	12.2823	2.59261	1.05843
	Male	6	14.267	2.2001	0.898186
hsa_let_7a_5p	Female	6	29.9537	6.12527	2.50063
	Male	6	26.1773	5.81997	2.37599
hsa_miR_101_3p	Female	6	22.0732	2.64456	1.07964
	Male	6	23.703	1.93518	0.790034
hsa_miR_106a_5p	Female	6	27.3682	2.06114	0.841457
	Male	6	29.9088	5.55902	2.26946
hsa_miR_126_3p	Female	6	24.2915	1.8793	0.767222
	Male	6	23.539	1.22864	0.501591
hsa_miR_133a_3p	Female	6	32.6583	0.99592	0.406583
	Male	6	34.9933	4.44923	1.81639
hsa_miR_141_3p	Female	6	38.4575	3.77834	1.5425
	Male	6	40	0	0
hsa_miR_142_5p	Female	6	30.9158	7.80817	3.18767
	Male	6	31.4253	7.00401	2.85937
hsa_miR_143_3p	Female	6	28.2845	1.23311	0.503416
	Male	6	27.2822	1.87113	0.763885
hsa_miR_145_5p	Female	6	25.5135	1.73529	0.70843
	Male	6	25.945	1.86566	0.761653
hsa_miR_148a_3p	Female	6	24.6152	2.09066	0.853507
	Male	6	24.428	2.96683	1.2112
hsa_miR_148b_3p	Female	6	25.5388	2.20086	0.898496
	Male	6	25.536	1.50747	0.615424
hsa_miR_155_5p	Female	6	32.6093	2.3565	0.962038
	Male	6	31.5515	2.16059	0.882056
hsa_miR_17_5p	Female	6	22.6188	1.18404	0.483383
	Male	6	23.4807	2.30476	0.940915
hsa_miR_182_5p	Female	6	34.3497	5.89986	2.40861
	Male	6	37.3047	4.50857	1.84061
hsa_miR_186_5p	Female	6	26.1793	1.23918	0.505891
	Male	6	25.6782	1.74604	0.712818
hsa_miR_195_5p	Female	6	25.4165	2.88372	1.17728
	Male	6	26.5685	2.26565	0.924948
hsa_miR_205_5p	Female	6	29.851	5.31662	2.1705
	Male	6	31.353	5.02434	2.05118
hsa_miR_20a_5p	Female	6	23.2083	1.52151	0.621153
	Male	6	23.7748	1.9958	0.814781
hsa_miR_21_5p	Female	6	22.875	1.78423	0.728408
	Male	6	22.8155	1.61524	0.659419
hsa_miR_210_3p	Female	6	26.4025	1.39263	0.568538
	Male	6	26.9287	1.66143	0.678277
hsa_miR_22_3p	Female	6	20.8715	1.72317	0.703482
	Male	6	21.1055	1.77213	0.723468
hsa_miR_22_5p	Female	6	26.3837	1.56668	0.639595
	Male	6	26.0528	1.3279	0.542111
hsa_miR_221_3p	Female	6	23.9673	1.65101	0.674022
	Male	6	23.9228	1.06995	0.436806
hsa_miR_222_3p	Female	6	27.2023	1.1776	0.480753
	Male	6	27.0148	1.1392	0.465077
hsa_miR_223_3p	Female	6	21.612	1.92502	0.785886
	Male	6	22.5122	1.60618	0.655722
hsa_miR_224_5p	Female	6	30.9128	2.44807	0.99942
	Male	6	30.037	2.64506	1.07984
hsa_miR_23a_3p	Female	6	26.7825	1.74141	0.710927
	Male	6	25.775	1.54513	0.630797
hsa_miR_25_3p	Female	6	21.3688	1.6701	0.681817
	Male	6	21.0518	1.61368	0.658782
hsa_miR_26a_5p	Female	6	23.8585	2.70394	1.10388
	Male	6	25.121	1.52524	0.622677
hsa_miR_27a_3p	Female	6	26.458	1.77399	0.724228
	Male	6	27.2435	1.43075	0.5841
hsa_miR_29c_3p	Female	6	24.506	1.71248	0.699119
	Male	6	24.754	1.57086	0.641302
hsa_miR_31_5p	Female	6	34.7803	4.7139	1.92444
	Male	6	33.5587	5.25109	2.14375
hsa_miR_34a_5p	Female	6	30.0333	4.00325	1.63432
	Male	6	28.1632	2.64979	1.08177
hsa_miR_375_3p	Female	6	33.8577	6.8366	2.79103
	Male	6	31.975	6.47498	2.6434
hsa_miR_451a	Female	6	15.3462	1.51748	0.619509
	Male	6	15.5205	1.75217	0.715322
hsa_miR_497_5p	Female	6	33.7275	3.9272	1.60327
	Male	6	31.6873	4.32823	1.76699
hsa_miR_92a_3p	Female	6	20.242	1.4168	0.578407
	Male	6	19.8805	1.3175	0.537867
hsa_miR_124_3p	Female	6	36.8658	3.5491	1.44891
	Male	6	38.7138	2.66301	1.08717
hsa_miR_183_5p	Female	6	34.0343	5.04324	2.05889
	Male	6	33.0948	4.81253	1.96471
hsa_miR_96_5p	Female	6	28.2022	2.70366	1.10377
	Male	6	28.7252	2.23724	0.91335
hsa_miR_9_5p	Female	6	39.8333	0.408248	0.166667
	Male	6	38.9292	1.73782	0.709462
hsa_miR_16_5p	Female	6	18.2717	1.50654	0.615042
	Male	6	17.9153	1.64628	0.67209
hsa_miR_26b_5p	Female	6	24.7573	0.643047	0.262523
	Male	6	25.7735	2.14808	0.87695
hsa_miR_30a_5p	Female	6	37.761	5.48441	2.239
	Male	6	37.416	3.92816	1.60366
hsa_miR_203a_3p	Female	6	38.6833	3.22516	1.31667
	Male	6	40	0	0
hsa_miR_218_5p	Female	6	40	.000000a	0
	Male	6	40	.000000a	0
hsa_miR_1225_3p	Female	6	40	0E-8a	0
	Male	6	40	0E-8a	0
a t cannot be computed because the standard deviations of both groups are 0.
